# Supplementary material for: Subtherapeutic Dose of Ionizing Radiation Reprograms the Pre-Metastatic Lung Niche, Accelerating Its Formation and Promoting Metastasis
Source: Int J Mol Sci. 2025 Jun 26;26(13):6145. doi: 10.3390/ijms26136145 (PMC12249717; doi:10.3390/ijms26136145)
Supplement: Supplementary file 1 [file ijms-26-06145-s001.zip]

Archive with 1 entries (1 files):
- ijms-3671918-supplementary.pdf
